# Supplementary material for: Glucocorticoid Receptor Alpha Targets SLC2A4 to Regulate Protein Synthesis and Breakdown in Porcine Skeletal Muscle Cells
Source: Biomolecules. 2021 May 12;11(5):721. doi: 10.3390/biom11050721 (PMC8151344; doi:10.3390/biom11050721)
Supplement: Supplementary file 1 [file biomolecules-11-00721-s001.zip]

Archive with 1 entries (1 files):
- biomolecules-1091176-supplementary.pdf
